# Supplementary material for: Modeling the relationship between estimated fungicide use and disease-associated yield losses of soybean in the United States I: Foliar fungicides vs foliar diseases
Source: PLoS One. 2020 Jun 11;15(6):e0234390. doi: 10.1371/journal.pone.0234390 (PMC7289349; doi:10.1371/journal.pone.0234390)
Supplement: S3 Table — (XLSX) [file pone.0234390.s003.xlsx]

## Sheet: Fungicide  vs production loss
Relationship between annual total fungicide use (MT) and annual total production loss (1,000 MT) during 2005 to 2015 for 28 states.
TFMT = total fungicide use in MT
Loss ~ Use + State + Year + Use:State + Use:Year
Residuals:
Min 1Q Median 3Q Max
-243.47 -26.04 -5.07 20.72 341.88
Coefficients:
	Estimate	Std. Error	t value	Pr(>|t|)
(Intercept)	21.8904	47.8433	0.458	0.64771
TFMT	-2.60155	2.53247	-1.027	0.30536
StateAR	52.0352	63.5696	0.819	0.41388
StateDE	-26.5175	54.5154	-0.486	0.62713
StateFL	-9.49772	57.8402	-0.164	0.86971
StateGA	-18.5029	56.6392	-0.327	0.7442
StateIA	214.095	97.2892	2.201	0.02875	*
StateIL	478.726	69.8361	6.855	6.38e-11	***
StateIN	-58.2129	161.745	-0.36	0.71925
StateKS	26.3238	59.1859	0.445	0.6569
StateKY	1.38267	71.6394	0.019	0.98462
StateLA	51.3552	58.5489	0.877	0.38132
StateMD	-26.4418	57.5474	-0.459	0.64632
StateMI	95.3103	64.9466	1.468	0.14359
StateMN	73.1423	68.1363	1.073	0.28418
StateMO	8.51187	95.296	0.089	0.9289
StateMS	125.8	57.9012	2.173	0.03082	*
StateNC	-3.27875	64.4833	-0.051	0.95949
StateND	17.5278	55.4422	0.316	0.75218
StateNE	19.9658	63.7556	0.313	0.75444
StateOH	110.15	85.1643	1.293	0.19717
StateOK	-17.7921	64.7002	-0.275	0.78357
StatePA	5.99982	60.3297	0.099	0.92087
StateSC	-25.0721	61.6959	-0.406	0.68484
StateSD	47.3743	62.5373	0.758	0.4495
StateTN	147.825	57.4702	2.572	0.01073	*
StateTX	0.76383	62.4415	0.012	0.99025
StateVA	-17.6135	58.7668	-0.3	0.76466
StateWI	82.007	65.3927	1.254	0.21108
YearY2006	-17.269	32.8951	-0.525	0.6001
YearY2007	-39.4831	34.1914	-1.155	0.24937
YearY2008	-17.1125	34.6585	-0.494	0.62195
YearY2009	15.8953	34.4056	0.462	0.64451
YearY2010	11.2112	33.7964	0.332	0.74039
YearY2011	13.9741	33.5789	0.416	0.67768
YearY2012	-23.8591	35.7681	-0.667	0.5054
YearY2013	27.9249	36.5003	0.765	0.44501
YearY2014	12.6533	34.8369	0.363	0.71677
YearY2015	-2.20308	35.4012	-0.062	0.95043
TFMT:StateAR	0.17567	2.48188	0.071	0.94363
TFMT:StateDE	1.73119	3.88008	0.446	0.65589
TFMT:StateFL	-10.7209	35.6322	-0.301	0.76378
TFMT:StateGA	0.76118	2.67139	0.285	0.77595
TFMT:StateIA	0.47521	2.61857	0.181	0.85615
TFMT:StateIL	-0.87885	2.50797	-0.35	0.72634
TFMT:StateIN	2.94422	3.56871	0.825	0.41021
TFMT:StateKS	-0.02201	3.21668	-0.007	0.99455
TFMT:StateKY	0.43597	2.92613	0.149	0.88169
TFMT:StateLA	0.17403	2.46458	0.071	0.94377
TFMT:StateMD	1.2575	2.93473	0.428	0.66869
TFMT:StateMI	2.72749	3.02309	0.902	0.36788
TFMT:StateMN	0.79273	2.5489	0.311	0.75607
TFMT:StateMO	0.8384	2.90925	0.288	0.77346
TFMT:StateMS	-0.34984	2.47675	-0.141	0.8878
TFMT:StateNC	0.6333	2.53188	0.25	0.80271
TFMT:StateND	-0.19923	2.523	-0.079	0.93713
TFMT:StateNE	0.32473	2.74705	0.118	0.906
TFMT:StateOH	3.97969	2.93617	1.355	0.17661
TFMT:StateOK	0.85269	7.71832	0.11	0.91213
TFMT:StatePA	6.25238	7.28751	0.858	0.3918
TFMT:StateSC	1.2235	2.76831	0.442	0.65893
TFMT:StateSD	0.64973	2.65894	0.244	0.80717
TFMT:StateTN	-0.66104	2.5042	-0.264	0.79204
TFMT:StateTX	-4.70031	11.0678	-0.425	0.67146
TFMT:StateVA	1.0191	3.08938	0.33	0.7418
TFMT:StateWI	3.11011	3.56251	0.873	0.38356
TFMT:YearY2006	2.4524	1.32118	1.856	0.06469	.
TFMT:YearY2007	2.04222	1.17649	1.736	0.08392	.
TFMT:YearY2008	1.93768	1.18196	1.639	0.10249
TFMT:YearY2009	2.88474	1.1027	2.616	0.00948	**
TFMT:YearY2010	1.59189	1.17175	1.359	0.1756
TFMT:YearY2011	1.04325	1.09313	0.954	0.34089
TFMT:YearY2012	1.42845	1.10333	1.295	0.19672
TFMT:YearY2013	1.12363	1.12123	1.002	0.31732
TFMT:YearY2014	2.341	1.08145	2.165	0.03143	*
TFMT:YearY2015	3.07999	1.07602	2.862	0.00459	**
---
Signif. codes: 0 ‘***’ 0.001 ‘**’ 0.01 ‘*’ 0.05 ‘.’ 0.1 ‘ ’ 1
Residual standard error: 79.34 on 232 degrees of freedom
Multiple R-squared: 0.6733, Adjusted R-squared: 0.5676
F-statistic: 6.374 on 75 and 232 DF, p-value: < 2.2e-16

## Sheet: Fungicide vs yield loss
Relationship between annual total fungicide use (g/ha) and annual yield loss (kg/ha) during 2005 to 2015 for 28 states.
TFGH = total fungicide use in g/ha
Loss ~ Use + State + Year + Use:State + Use:Year
Residuals:
Min 1Q Median 3Q Max
-204.16 -28.58 -3.18 19.77 447.01
Coefficients:
	Estimate	Std. Error	t value	Pr(>|t|)
(Intercept)	64.8486	46.6475	1.39	0.165806
TFGH	0.31579	0.43805	0.721	0.471707
StateAR	-68.3659	57.0511	-1.198	0.232013
StateDE	-81.3386	52.0979	-1.561	0.119824
StateFL	2.08314	56.6088	0.037	0.970677
StateGA	-75.9881	58.3946	-1.301	0.194451
StateIA	-11.218	84.6193	-0.133	0.894648
StateIL	53.3458	65.5603	0.814	0.416657
StateIN	-71.5205	151.412	-0.472	0.637115
StateKS	-67.6499	58.1061	-1.164	0.24552
StateKY	-85.235	75.8695	-1.123	0.262411
StateLA	-25.95	58.8847	-0.441	0.659847
StateMD	-90.5318	53.8499	-1.681	0.094072	.
StateMI	51.2358	62.4666	0.82	0.412938
StateMN	-51.9781	65.1803	-0.797	0.426005
StateMO	-75.1176	86.3468	-0.87	0.385225
StateMS	2.90967	56.5882	0.051	0.959036
StateNC	-73.5471	53.6098	-1.372	0.171421
StateND	-76.7277	55.7159	-1.377	0.169801
StateNE	-75.0888	63.179	-1.189	0.235848
StateOH	-3.94713	84.4465	-0.047	0.96276
StateOK	-75.5767	65.0404	-1.162	0.246431
StatePA	40.4795	60.3112	0.671	0.502775
StateSC	-82.3706	62.7949	-1.312	0.190904
StateSD	-59.609	61.0885	-0.976	0.330189
StateTN	118.626	58.5881	2.025	0.04404	*
StateTX	-15.2701	57.5546	-0.265	0.791003
StateVA	-62.7159	55.2835	-1.134	0.25778
StateWI	67.6641	64.7598	1.045	0.297181
YearY2006	20.085	27.835	0.722	0.471284
YearY2007	6.2918	25.1538	0.25	0.802706
YearY2008	10.922	25.8723	0.422	0.673305
YearY2009	68.8376	26.1494	2.632	0.009046	**
YearY2010	46.7712	29.2961	1.596	0.111739
YearY2011	46.2811	30.429	1.521	0.129633
YearY2012	-16.8794	28.0141	-0.603	0.547408
YearY2013	25.8477	33.4297	0.773	0.440193
YearY2014	58.3717	29.0264	2.011	0.045484	*
YearY2015	75.7346	30.66	2.47	0.014227	*
TFGH:StateAR	0.06566	0.519	0.127	0.899441
TFGH:StateDE	0.13512	0.38868	0.348	0.72843
TFGH:StateFL	-0.01873	0.4823	-0.039	0.96905
TFGH:StateGA	0.19801	0.37213	0.532	0.595159
TFGH:StateIA	-1.25227	3.02032	-0.415	0.678807
TFGH:StateIL	-2.24537	1.93969	-1.158	0.248221
TFGH:StateIN	0.70187	5.28185	0.133	0.894401
TFGH:StateKS	-0.23217	2.95212	-0.079	0.937382
TFGH:StateKY	0.29257	1.19993	0.244	0.807582
TFGH:StateLA	0.40943	0.38467	1.064	0.288268
TFGH:StateMD	0.21123	0.41977	0.503	0.615299
TFGH:StateMI	1.79366	1.42087	1.262	0.208082
TFGH:StateMN	-0.32169	2.05375	-0.157	0.875668
TFGH:StateMO	-0.08184	2.94177	-0.028	0.97783
TFGH:StateMS	0.39638	0.47566	0.833	0.405521
TFGH:StateNC	0.13479	0.4014	0.336	0.737319
TFGH:StateND	-0.45562	1.45768	-0.313	0.754893
TFGH:StateNE	-0.43043	2.66827	-0.161	0.871986
TFGH:StateOH	2.51091	3.11795	0.805	0.421466
TFGH:StateOK	0.08555	1.07013	0.08	0.936348
TFGH:StatePA	5.11882	1.47455	3.471	0.000617	***
TFGH:StateSC	0.17827	0.43971	0.405	0.68553
TFGH:StateSD	-0.06973	1.94554	-0.036	0.97144
TFGH:StateTN	-0.0134	0.52564	-0.025	0.979681
TFGH:StateTX	-0.61034	0.56812	-1.074	0.283802
TFGH:StateVA	0.17227	0.50162	0.343	0.731582
TFGH:StateWI	2.26726	1.79379	1.264	0.207518
TFGH:YearY2006	-0.01124	0.66576	-0.017	0.986549
TFGH:YearY2007	-0.42916	0.28906	-1.485	0.138991
TFGH:YearY2008	-0.38386	0.37525	-1.023	0.307404
TFGH:YearY2009	-0.43898	0.32124	-1.367	0.173098
TFGH:YearY2010	-0.82063	0.50179	-1.635	0.103318
TFGH:YearY2011	-0.78863	0.44564	-1.77	0.078097	.
TFGH:YearY2012	-0.2323	0.33447	-0.695	0.488038
TFGH:YearY2013	-0.16496	0.4208	-0.392	0.695408
TFGH:YearY2014	-0.40073	0.35801	-1.119	0.26417
TFGH:YearY2015	-0.64732	0.36647	-1.766	0.078649	.
---
Signif. codes: 0 ‘***’ 0.001 ‘**’ 0.01 ‘*’ 0.05 ‘.’ 0.1 ‘ ’ 1
Residual standard error: 73.79 on 232 degrees of freedom
Multiple R-squared: 0.5969, Adjusted R-squared: 0.4666
F-statistic: 4.581 on 75 and 232 DF, p-value: < 2.2e-16
