# Supplementary material for: Modeling the relationship between estimated fungicide use and disease-associated yield losses of soybean in the United States I: Foliar fungicides vs foliar diseases
Source: PLoS One. 2020 Jun 11;15(6):e0234390. doi: 10.1371/journal.pone.0234390 (PMC7289349; doi:10.1371/journal.pone.0234390)
Supplement: S6 Table — (XLSX) [file pone.0234390.s006.xlsx]

## Sheet: Fungicide use vs production
Relationship between annual total fungicide use (MT) and annual total soybean production (1,000 MT) during 2005 to 2015 for 28 states
TFMT = total fungicide use in MT
Production ~ Use + State + Year + Use:State + Use:Year
Residuals:
Min 1Q Median 3Q Max
-1577.21 -202.17 -18.81 174.38 1419.59
Coefficients:
	Estimate	Std. Error	t value	Pr(>|t|)
(Intercept)	-16.354	293.412	-0.056	0.9556
TFMT	11.568	15.531	0.745	0.45712
StateAR	3253.43	389.858	8.345	6.41e-15	***
StateDE	-256.996	334.331	-0.769	0.44286
StateFL	-106.276	354.721	-0.3	0.76475
StateGA	-288.65	347.355	-0.831	0.40683
StateIA	12826.6	596.653	21.498	< 2e-16	***
StateIL	11176.1	428.289	26.095	< 2e-16	***
StateIN	5589.42	991.948	5.635	5.06e-08	***
StateKS	2699.63	362.974	7.438	1.98e-12	***
StateKY	961.734	439.349	2.189	0.02959	*
StateLA	901.7	359.067	2.511	0.01271	*
StateMD	32.425	352.926	0.092	0.92688
StateMI	1969.74	398.303	4.945	1.46e-06	***
StateMN	7827.01	417.865	18.731	< 2e-16	***
StateMO	4999.22	584.429	8.554	1.63e-15	***
StateMS	1974.92	355.095	5.562	7.33e-08	***
StateNC	820.754	395.462	2.075	0.03905	*
StateND	3034.02	340.015	8.923	< 2e-16	***
StateNE	6111.53	390.999	15.631	< 2e-16	***
StateOH	5217.61	522.294	9.99	< 2e-16	***
StateOK	-154.539	396.792	-0.389	0.69728
StatePA	324.155	369.989	0.876	0.38187
StateSC	-353.215	378.367	-0.934	0.35152
StateSD	3800.53	383.527	9.909	< 2e-16	***
StateTN	1171.02	352.452	3.322	0.00104	**
StateTX	74.503	382.94	0.195	0.84591
StateVA	110.74	360.404	0.307	0.75892
StateWI	1821.25	401.039	4.541	8.99e-06	***
YearY2006	215.393	201.738	1.068	0.28677
YearY2007	-142.597	209.688	-0.68	0.49716
YearY2008	230.567	212.553	1.085	0.27916
YearY2009	472.926	211.002	2.241	0.02595	*
YearY2010	417.631	207.266	2.015	0.04506	*
YearY2011	307.006	205.932	1.491	0.13737
YearY2012	258.592	219.358	1.179	0.23966
YearY2013	491.021	223.848	2.194	0.02926	*
YearY2014	674.712	213.647	3.158	0.0018	**
YearY2015	581.759	217.108	2.68	0.0079	**
TFMT:StateAR	-5.09	15.221	-0.334	0.73835
TFMT:StateDE	16.832	23.796	0.707	0.48005
TFMT:StateFL	-199.636	218.524	-0.914	0.36189
TFMT:StateGA	8.602	16.383	0.525	0.60005
TFMT:StateIA	-3.819	16.059	-0.238	0.81222
TFMT:StateIL	6.894	15.381	0.448	0.65442
TFMT:StateIN	16.739	21.886	0.765	0.44517
TFMT:StateKS	15.008	19.727	0.761	0.44756
TFMT:StateKY	11.035	17.945	0.615	0.5392
TFMT:StateLA	-4.456	15.115	-0.295	0.76839
TFMT:StateMD	7.806	17.998	0.434	0.6649
TFMT:StateMI	-1.878	18.54	-0.101	0.9194
TFMT:StateMN	-1.804	15.632	-0.115	0.90821
TFMT:StateMO	-1.669	17.842	-0.094	0.92556
TFMT:StateMS	-6.246	15.189	-0.411	0.68132
TFMT:StateNC	2.447	15.527	0.158	0.87493
TFMT:StateND	6.196	15.473	0.4	0.68921
TFMT:StateNE	9.584	16.847	0.569	0.56998
TFMT:StateOH	4.549	18.007	0.253	0.80078
TFMT:StateOK	8.683	47.335	0.183	0.85461
TFMT:StatePA	-9.86	44.693	-0.221	0.82559
TFMT:StateSC	12.876	16.977	0.758	0.44897
TFMT:StateSD	9.526	16.307	0.584	0.55967
TFMT:StateTN	-5.589	15.358	-0.364	0.71627
TFMT:StateTX	-78.929	67.876	-1.163	0.24609
TFMT:StateVA	4.584	18.947	0.242	0.80904
TFMT:StateWI	-15.407	21.848	-0.705	0.4814
TFMT:YearY2006	-1.401	8.103	-0.173	0.86287
TFMT:YearY2007	-13.54	7.215	-1.877	0.06183	.
TFMT:YearY2008	-15.537	7.249	-2.143	0.03312	*
TFMT:YearY2009	-9.549	6.763	-1.412	0.15927
TFMT:YearY2010	-8.612	7.186	-1.198	0.23198
TFMT:YearY2011	-14.587	6.704	-2.176	0.03058	*
TFMT:YearY2012	-13.387	6.766	-1.978	0.04907	*
TFMT:YearY2013	-13.282	6.876	-1.932	0.05463	.
TFMT:YearY2014	-3.852	6.632	-0.581	0.56196
TFMT:YearY2015	-3.488	6.599	-0.529	0.59762
---
Signif. codes: 0 ‘***’ 0.001 ‘**’ 0.01 ‘*’ 0.05 ‘.’ 0.1 ‘ ’ 1
Residual standard error: 486.6 on 232 degrees of freedom
Multiple R-squared: 0.986, Adjusted R-squared: 0.9814
F-statistic: 217.5 on 75 and 232 DF, p-value: < 2.2e-16

## Sheet: Fungicide use vs yield
Relationship between annual total fungicide use (g/ha) and annual yield (kg/ha) during 2005 to 2015 for 28 states
TFGH = total fungicide use in g/ha
Yield ~ Use + State + Year + Use:State + Use:Year
Residuals:
Min 1Q Median 3Q Max
-1046.58 -157.22 -9.36 162.03 917.01
Coefficients:
	Estimate	Std. Error	t value	Pr(>|t|)
(Intercept)	2075.15	174.807	11.871	< 2e-16	***
TFGH	-0.7892	1.6416	-0.481	0.631129
StateAR	49.8936	213.793	0.233	0.815678
StateDE	273.206	195.232	1.399	0.16303
StateFL	-80.9309	212.136	-0.382	0.703177
StateGA	-296.103	218.827	-1.353	0.17733
StateIA	1547.52	317.102	4.88	1.97e-06	***
StateIL	1106.41	245.68	4.503	1.06e-05	***
StateIN	1046.71	567.398	1.845	0.066347	.
StateKS	205.08	217.747	0.942	0.347261
StateKY	356.106	284.313	1.253	0.211644
StateLA	508.419	220.664	2.304	0.022105	*
StateMD	313.71	201.797	1.555	0.121409
StateMI	397.18	234.087	1.697	0.091091	.
StateMN	714.516	244.257	2.925	0.003783	**
StateMO	573.801	323.575	1.773	0.077488	.
StateMS	237.437	212.058	1.12	0.26401
StateNC	55.0148	200.897	0.274	0.784447
StateND	-24.2427	208.789	-0.116	0.907665
StateNE	1413.18	236.757	5.969	8.88e-09	***
StateOH	990.027	316.454	3.128	0.001982	**
StateOK	-620.841	243.732	-2.547	0.011505	*
StatePA	673.092	226.01	2.978	0.003208	**
StateSC	-399.72	235.317	-1.699	0.090727	.
StateSD	281.793	228.923	1.231	0.219588
StateTN	219.345	219.553	0.999	0.31881
StateTX	314.94	215.68	1.46	0.145582
StateVA	243.767	207.169	1.177	0.240538
StateWI	944.305	242.681	3.891	0.00013	***
YearY2006	-6.9729	104.309	-0.067	0.94676
YearY2007	-67.6893	94.2614	-0.718	0.473417
YearY2008	-177.122	96.9538	-1.827	0.069004	.
YearY2009	137.339	97.9922	1.402	0.162391
YearY2010	124.419	109.784	1.133	0.258258
YearY2011	91.6866	114.03	0.804	0.422185
YearY2012	-94.5743	104.98	-0.901	0.368586
YearY2013	176.614	125.274	1.41	0.159933
YearY2014	425.801	108.773	3.915	0.000119	***
YearY2015	511.339	114.895	4.45	1.33e-05	***
TFGH:StateAR	0.6073	1.9449	0.312	0.755134
TFGH:StateDE	-0.3049	1.4565	-0.209	0.834376
TFGH:StateFL	0.1495	1.8074	0.083	0.934161
TFGH:StateGA	0.6649	1.3945	0.477	0.633973
TFGH:StateIA	-17.1331	11.3183	-1.514	0.131452
TFGH:StateIL	-2.8522	7.2688	-0.392	0.695132
TFGH:StateIN	-1.6045	19.7931	-0.081	0.935459
TFGH:StateKS	2.0773	11.0628	0.188	0.851219
TFGH:StateKY	3.6692	4.4966	0.816	0.415344
TFGH:StateLA	-1.6587	1.4415	-1.151	0.251047
TFGH:StateMD	-0.6848	1.573	-0.435	0.663738
TFGH:StateMI	3.102	5.3245	0.583	0.560743
TFGH:StateMN	-6.7762	7.6962	-0.88	0.379522
TFGH:StateMO	-10.3705	11.024	-0.941	0.347824
TFGH:StateMS	0.7789	1.7825	0.437	0.662557
TFGH:StateNC	-1.1834	1.5042	-0.787	0.432234
TFGH:StateND	-5.9841	5.4625	-1.095	0.27444
TFGH:StateNE	-9.3907	9.9991	-0.939	0.348627
TFGH:StateOH	-2.8633	11.6842	-0.245	0.806626
TFGH:StateOK	6.2772	4.0102	1.565	0.118876
TFGH:StatePA	1.6248	5.5257	0.294	0.768986
TFGH:StateSC	-1.013	1.6478	-0.615	0.539319
TFGH:StateSD	-5.794	7.2907	-0.795	0.427593
TFGH:StateTN	0.8691	1.9698	0.441	0.659466
TFGH:StateTX	-7.243	2.129	-3.402	0.000787	***
TFGH:StateVA	-1.1082	1.8798	-0.59	0.556056
TFGH:StateWI	-14.2114	6.7221	-2.114	0.03557	*
TFGH:YearY2006	-1.4942	2.4949	-0.599	0.549828
TFGH:YearY2007	0.3219	1.0832	0.297	0.76661
TFGH:YearY2008	2.9495	1.4062	2.097	0.037038	*
TFGH:YearY2009	2.0848	1.2038	1.732	0.08464	.
TFGH:YearY2010	-1.4392	1.8804	-0.765	0.44483
TFGH:YearY2011	-0.6767	1.67	-0.405	0.685702
TFGH:YearY2012	4.6037	1.2534	3.673	0.000298	***
TFGH:YearY2013	4.1625	1.5769	2.64	0.008861	**
TFGH:YearY2014	4.1605	1.3416	3.101	0.002167	**
TFGH:YearY2015	1.1628	1.3733	0.847	0.398008
---
Signif. codes: 0 ‘***’ 0.001 ‘**’ 0.01 ‘*’ 0.05 ‘.’ 0.1 ‘ ’ 1
Residual standard error: 276.5 on 232 degrees of freedom
Multiple R-squared: 0.8238, Adjusted R-squared: 0.7668
F-statistic: 14.46 on 75 and 232 DF, p-value: < 2.2e-16
